# Supplementary material for: Evaluation of the Persistence and Characterization of Listeria monocytogenes in Foodservice Operations
Source: Foods. 2022 Mar 20;11(6):886. doi: 10.3390/foods11060886 (PMC8955912; doi:10.3390/foods11060886)
Supplement: Supplementary file 1 [file foods-11-00886-s001.zip]

Archive with 18 entries (17 files):
- Suppl tables and fig/
- __MACOSX/._Suppl tables and fig
- Suppl tables and fig/Suppl Fig 1_FOODS.pptx
- __MACOSX/Suppl tables and fig/._Suppl Fig 1_FOODS.pptx
- Suppl tables and fig/Toro et al_Suppl Figure 2.jpg
- __MACOSX/Suppl tables and fig/._Toro et al_Suppl Figure 2.jpg
- Suppl tables and fig/Toro et al_Suppl Table 3-FOODS_Feb.xlsx
- __MACOSX/Suppl tables and fig/._Toro et al_Suppl Table 3-FOODS_Feb.xlsx
- Suppl tables and fig/Toro et al_Suppl Table 4-FOODS_Feb.xlsx
- __MACOSX/Suppl tables and fig/._Toro et al_Suppl Table 4-FOODS_Feb.xlsx
- Suppl tables and fig/Toro et al_Suppl Table 5-FOODS_Feb.xlsx
- __MACOSX/Suppl tables and fig/._Toro et al_Suppl Table 5-FOODS_Feb.xlsx
- Suppl tables and fig/Toro et al_Suppl Table 1-Rev_3-4-22.xlsx
- __MACOSX/Suppl tables and fig/._Toro et al_Suppl Table 1-Rev_3-4-22.xlsx
- Suppl tables and fig/Toro et al_Suppl Table 2-Rev_3-4-22.xlsx
- __MACOSX/Suppl tables and fig/._Toro et al_Suppl Table 2-Rev_3-4-22.xlsx
- Suppl tables and fig/Icon
- Suppl tables and fig/Icon
