# Supplementary material for: Evaluation of the Persistence and Characterization of Listeria monocytogenes in Foodservice Operations
Source: Foods. 2022 Mar 20;11(6):886. doi: 10.3390/foods11060886 (PMC8955912; doi:10.3390/foods11060886)
Supplement: Supplementary file 1 [file foods-11-00886-s001.zip › Suppl tables and fig/Toro et al_Suppl Table 3-FOODS_Feb.xlsx]

## Sheet: FSOp A-B Environment-Surface
FSOp	Visit	Zone	Sample	APC (CFU/cm2 or CFU/ total area)	Log APC	L. monocytogenes
A	V1	1	Can-opener	260	2.41497	Negative
A	V1	1	Counter	0.1	-1	Negative
A	V1	1	Cutting board	4.5	0.653213	Negative
A	V1	1	Cutting board	2	0.30103	Negative
A	V1	1	Cutting board	0.4	-0.39794	Negative
A	V1	2	Sink	9.9	0.995635	Negative
A	V1	3	Broom	2800	3.44716	Negative
A	V1	3	Bus tray	1.4	0.146128	Negative
A	V1	3	Ceiling (leak)	10000	4	Negative
A	V1	3	Drain	2.4	0.380211	Negative
A	V1	3	Drain	64000	4.80618	Present
A	V1	3	Drain	420	2.62325	Present
A	V1	3	Floor juncture	39000	4.59106	Negative
A	V1	3	Freezer chamber	11	1.04139	Negative
A	V1	3	Hose	430	2.63347	Negative
A	V1	3	Refrigeration chamber	0.7	-0.154902	Negative
A	V1	3	Refrigeration chamber	130	2.11394	Negative
A	V1	3	Strip PVC courtain	0.5	-0.30103	Negative
A	V1	3	Trolley wheels	4900	3.6902	Negative
A	V1	4	Rubber floor mat	930	2.96848	Negative
A	V2	1	Counter	1	0	Negative
A	V2	1	Counter	1100	3.04139	Negative
A	V2	1	Counter	14	1.14613	Negative
A	V2	1	Mixer	9000000	6.95424	Negative
A	V2	2	Counter	2	0.30103	Negative
A	V2	2	Salad bar	5	0.69897	Negative
A	V2	3	Air conditioning unit	200	2.30103	Negative
A	V2	3	Drain	1000000	6	Negative
A	V2	3	Drain	46000	4.66276	Negative
A	V2	3	Drain	110000	5.04139	Negative
A	V2	3	Drain	30000	4.47712	Present
A	V2	3	Drain	1000000	6	Negative
A	V2	3	Drain	1000000	6	Negative
A	V2	3	Drain	1000000	6	Negative
A	V2	3	Drain	19000	4.27875	Negative
A	V2	3	Floor	380	2.57978	Negative
A	V2	3	PVC apron	8.1	0.908485	Negative
A	V2	3	Refrigeration chamber	0.3	-0.522879	Negative
A	V2	3	Sink faucet	80	1.90309	Negative
A	V2	3	Trolley wheels	1000000	6	Negative
A	V3	1	Food processor	2600	3.41497	Negative
A	V3	1	Gastronorm containers	7700	3.88649	Negative
A	V3	1	Gastronorm containers	1000000	6	Negative
A	V3	1	Mixer	0.1	-1	Negative
A	V3	1	Tray	0.1	-1	Negative
A	V3	2	Blast Chiller	60	1.77815	Negative
A	V3	2	Food display cabinet	18	1.25527	Negative
A	V3	3	Drain	2500	3.39794	Negative
A	V3	3	Drain	100000	5	Negative
A	V3	3	Drain	1000000	6	Present
A	V3	3	Drain	79000	4.89763	Negative
A	V3	3	Drain	130000	5.11394	Negative
A	V3	3	Drain	1000000	6	Negative
A	V3	3	Drain	4800	3.68124	Negative
A	V3	3	Drain	1000000	6	Negative
A	V3	3	Drain	11000	4.04139	Negative
A	V3	3	Drain	1000000	6	Negative
A	V3	3	Drain	500	2.69897	Negative
A	V3	3	Sink drain	80	1.90309	Negative
A	V3	3	Sink drain	170	2.23045	Negative
B	V1	1	Counter	3	0.477121	Negative
B	V1	1	Counter	0.1	-1	Negative
B	V1	1	Cutting board	0.1	-1	Negative
B	V1	1	Cutting board	0.1	-1	Negative
B	V1	1	Knife	170	2.23045	Negative
B	V1	1	Vegetable slicer	60	1.77815	Negative
B	V1	2	Blast Chiller	0.1	-1	Negative
B	V1	2	Blast Chiller	0.1	-1	Negative
B	V1	2	Blast Chiller	0.1	-1	Negative
B	V1	2	Wall	0.2	-0.69897	Negative
B	V1	2	Wall	6	0.778151	Negative
B	V1	3	Bus tray	700	2.8451	Negative
B	V1	3	Drain	1000000	6	Present
B	V1	3	Drain	1000000	6	Negative
B	V1	3	Drain	1000000	6	Negative
B	V1	3	Drain	1000000	6	Present
B	V1	3	Floor	16	1.20412	Negative
B	V1	3	Floor	2	0.30103	Negative
B	V1	3	Floor	1900	3.27875	Negative
B	V1	3	Refrigeration chamber	160	2.20412	Negative
B	V1	3	Refrigeration chamber	0.2	-0.69897	Negative
B	V1	3	Refrigeration chamber	0.2	-0.69897	Negative
B	V1	3	Sink drain	24	1.38021	Negative
B	V1	3	Trolley wheel	62	1.79239	Negative
B	V1	3	Refrigeration chamber	0.2	-0.69897	Negative
B	V1	4	Floor reception	1.3	0.113943	Negative
B	V2	1	Counter	0.1	-1	Negative
B	V2	1	Counter	0.1	-1	Negative
B	V2	1	Counter	1.5	0.176091	Negative
B	V2	1	Cutting board	0.1	-1	Negative
B	V2	1	Cutting board	0.4	-0.39794	Negative
B	V2	1	Knife	0.1	-1	Negative
B	V2	2	Blast Chiller	0.1	-1	Negative
B	V2	2	Blast Chiller	0.1	-1	Negative
B	V2	2	Blast Chiller	0.1	-1	Negative
B	V2	2	Blast Chiller	0.1	-1	Negative
B	V2	2	Wall	0.2	-0.69897	Negative
B	V2	2	Wall	60	1.77815	Negative
B	V2	3	Base board	19000	4.27875	Negative
B	V2	3	Boot covers	5400	3.73239	Present
B	V2	3	Ceiling	0.1	-1	Negative
B	V2	3	Counter legs	1000000	6	Negative
B	V2	3	Door handle	3100	3.49136	Negative
B	V2	3	Drain	1000000	6	Present
B	V2	3	Drain	1000000	6	Present
B	V2	3	Drain	1000000	6	Negative
B	V2	3	Drain	1000000	6	Negative
B	V2	3	Drain	2600	3.41497	Negative
B	V2	3	Drain	1000000	6	Present
B	V2	3	Drain	1000000	6	Negative
B	V2	3	Drain	1000000	6	Present
B	V2	3	Drain	1000000	6	Present
B	V2	3	Drain	1000000	6	Negative
B	V2	3	Floor	1000000	6	Negative
B	V2	3	Sink drain	0.1	-1	Negative
B	V2	3	Sink faucet	3900	3.59106	Negative
B	V3	1	Counter	0.2	-0.69897	Negative
B	V3	1	Counter	0.1	-1	Negative
B	V3	1	Gastronorm containers	16000	4.20412	Negative
B	V3	1	Gastronorm containers	1000000	6	Negative
B	V3	1	Gastronorm containers	270000	5.43136	Negative
B	V3	1	Knife	0.1	-1	Negative
B	V3	2	Outside gastronorm containeres	2700000	6.43136	Negative
B	V3	2	Blast Chiller	0.1	-1	Negative
B	V3	2	Blast Chiller	36	1.5563	Negative
B	V3	2	Shelf surface	35	1.54407	Negative
B	V3	2	Wall	1.2	0.0791812	Negative
B	V3	2	Wall	1000000	6	Negative
B	V3	3	Wall dining area	1900000	6.27875	Negative
B	V3	3	Drain	1100	3.04139	Negative
B	V3	3	Drain	1000000	6	Present
B	V3	3	Drain	1000000	6	Negative
B	V3	3	Drain	1000000	6	Negative
B	V3	3	Drain	1000000	6	Negative
B	V3	3	Drain	1000000	6	Present
B	V3	3	Drain	1000000	6	Present
B	V3	3	Drain	1000000	6	Negative
B	V3	3	Drain	1000000	6	Negative
B	V3	3	Drain	1000000	6	Present
B	V3	3	Drain	1000000	6	Negative
B	V3	3	Floor	8600	3.9345	Negative
B	V3	3	Floor	1000000	6	Present
B	V3	3	Floor	160	2.20412	Negative
B	V3	3	Floor	1000000	6	Present
B	V3	3	Floor Squeege	1000000	6	Negative
B	V3	3	Trolley wheel	1000000	6	Negative
Improvable: APC between 50 - 499 CFU/cm2
Not compliant: APC counts >500 CFU/cm2
