# Supplementary material for: Evaluation of the Persistence and Characterization of Listeria monocytogenes in Foodservice Operations
Source: Foods. 2022 Mar 20;11(6):886. doi: 10.3390/foods11060886 (PMC8955912; doi:10.3390/foods11060886)
Supplement: Supplementary file 1 [file foods-11-00886-s001.zip › Suppl tables and fig/Toro et al_Suppl Table 4-FOODS_Feb.xlsx]

## Sheet: Suppl Table 2 (genome data)
Strain Name	CFSAN Number	Type of sample	Collection source	FSOp	Visit sampling	genome_size	contigs	n50	Lineage	ST	MLST CC	Serotype
A17/606-3	CFSAN104435	Environmental	Drain	A	1	3004717	38	321563	I	ST2	CC2	IVb
A17/612-3	CFSAN104436	Food	Salad	A	1	3034147	49	360078	I	ST2	CC2	IVb
A17/589-1	CFSAN104437	Environmental	Drain	A	1	2999455	25	557987	I	ST1	CC1	IVb
AL18/ 646	CFSAN104423	Food	Salad	B	1	3149486	63	548297	I	ST2349	CC5	IIb
A17/677-4	CFSAN104427	Environmental	Drain	B	1	3108663	38	416494	I	ST2	CC2	IVb
A17/661-8	CFSAN104428	Environmental	Drain	B	1	3140798	58	547710	I	ST5	CC5	IIb
A17/939-4	CFSAN104424	Environmental	Bootcovers	B	2	3105629	32	416494	I	ST2	CC2	IVb
A17/943-8	CFSAN104429	Environmental	Drain	B	2	3106344	34	416497	I	ST2	CC2	IVb
A17/931-3	CFSAN104430	Environmental	Drain	B	2	3140386	62	547710	I	ST5	CC5	IIb
A17/932-3	CFSAN104431	Environmental	Drain	B	2	3105672	31	416494	I	ST2	CC2	IVb
A17/941-4	CFSAN104432	Environmental	Drain	B	2	3140053	55	596977	I	ST5	CC5	IIb
A17/942-5	CFSAN104433	Environmental	Drain	B	2	3106915	33	416494	I	ST2	CC2	IVb
A18/62-1	CFSAN104419	Environmental	Floor	B	3	3139591	61	521549	I	ST5	CC5	IIb
A18/70-7	CFSAN104420	Environmental	Drain	B	3	3141671	182	153922	I	ST2	CC2	IVb
A18/75-3	CFSAN104421	Environmental	Floor	B	3	3149543	114	477269	I	ST5	CC5	IIb
A18/76-1	CFSAN104422	Environmental	Drain	B	3	3140839	66	547710	I	ST5	CC5	IIb
A18/81-5	CFSAN104425	Environmental	Drain	B	3	3106658	36	416494	I	ST2	CC2	IVb
A18/79-3	CFSAN104426	Environmental	Drain	B	3	3056014	34	316360	I	ST2	CC2	IVb
