# Supplementary material for: Evaluation of the Persistence and Characterization of Listeria monocytogenes in Foodservice Operations
Source: Foods. 2022 Mar 20;11(6):886. doi: 10.3390/foods11060886 (PMC8955912; doi:10.3390/foods11060886)
Supplement: Supplementary file 1 [file foods-11-00886-s001.zip › Suppl tables and fig/Toro et al_Suppl Table 5-FOODS_Feb.xlsx]

## Sheet: Distance Matrix IVb
	CFSAN104420-V3-FSOp-B_IVb-drain	CFSAN104424-V2-FSOp-B_IVb-boot cover	CFSAN104425-V3-FSOp-B_IVb-drain	CFSAN104426-V3-FSOp-B_IVb-drain	CFSAN104427-V1-FSOp-B_IVb-drain	CFSAN104429-V2-FSOp-B_IVb-drain	CFSAN104431-V2-FSOp-B_IVb-drain	CFSAN104433-V2-FSOp-B_IVb-drain	CFSAN104435-V1-FSOpA_IVb-drain	CFSAN104436-V1-FSOpA_IVb-food	CFSAN104437-V1-FSOpA_IVb-drain	CP006046.4 (reference genome)
CFSAN104420-V3-FSOp-B_IVb-drain	0	103	104	107	103	102	102	104	171	31	5494	161
CFSAN104424-V2-FSOp-B_IVb-boot cover	103	0	3	6	2	1	1	3	200	102	5522	189
CFSAN104425-V3-FSOp-B_IVb-drain	104	3	0	7	3	2	2	2	201	103	5523	190
CFSAN104426-V3-FSOp-B_IVb-drain	107	6	7	0	6	5	5	7	204	106	5526	193
CFSAN104427-V1-FSOp-B_IVb-drain	103	2	3	6	0	1	1	3	200	102	5522	189
CFSAN104429-V2-FSOp-B_IVb-drain	102	1	2	5	1	0	0	2	199	101	5521	188
CFSAN104431-V2-FSOp-B_IVb-drain	102	1	2	5	1	0	0	2	199	101	5521	188
CFSAN104433-V2-FSOp-B_IVb-drain	104	3	2	7	3	2	2	0	201	103	5523	190
CFSAN104435-V1-FSOpA_IVb-drain	171	200	201	204	200	199	199	201	0	170	5500	168
CFSAN104436-V1-FSOpA_IVb-food	31	102	103	106	102	101	101	103	170	0	5495	164
CFSAN104437-V1-FSOpA_IVb-drain	5494	5522	5523	5526	5522	5521	5521	5523	5500	5495	0	5473
CP006046.4 (reference genome)	161	189	190	193	189	188	188	190	168	164	5473	0
min: 0 max: 5526

## Sheet: Distance Matrix-IIb
	CFSAN104419-V3-FSOp-B_IIb	CFSAN104421-V3-FSOp-B_IIb	CFSAN104422-V3-FSOp-B_IIb	CFSAN104423-V1-FSOp-B_IIb	CFSAN104428-V1-FSOp-B_IIb	CFSAN104430-V2-FSOp-B_IIb	CFSAN104432-V2-FSOp-B_IIb	CP006592.1 (reference genome)
CFSAN104419-V3-FSOp-B_IIb	0	9	3	103	3	4	6	213
CFSAN104421-V3-FSOp-B_IIb	9	0	10	110	10	11	13	220
CFSAN104422-V3-FSOp-B_IIb	3	10	0	104	4	5	5	214
CFSAN104423-V1-FSOp-B_IIb	103	110	104	0	104	105	107	192
CFSAN104428-V1-FSOp-B_IIb	3	10	4	104	0	5	7	214
CFSAN104430-V2-FSOp-B_IIb	4	11	5	105	5	0	8	215
CFSAN104432-V2-FSOp-B_IIb	6	13	5	107	7	8	0	217
CP006592.1 (reference genome)	213	220	214	192	214	215	217	0
min: 3 max: 220
