# Supplementary material for: Evaluation of the Persistence and Characterization of Listeria monocytogenes in Foodservice Operations
Source: Foods. 2022 Mar 20;11(6):886. doi: 10.3390/foods11060886 (PMC8955912; doi:10.3390/foods11060886)
Supplement: Supplementary file 1 [file foods-11-00886-s001.zip › Suppl tables and fig/Toro et al_Suppl Table 1-Rev_3-4-22.xlsx]

## Sheet: Table S1
Table S1. Results of the microbiological analysis of food samples belonging to food services operations A and B. The parameters analyzed for each sample were defined according to Chilean regulations (RSA). Grey squares indicate that the sample meets the level or absence of the respective microorganism. Black squares indicate that the food sample exceeds the parameter level required by the RSA or …
FSOp-A												FSOp-B
	APC	Enterobacteriaceae	E. coli	Salmonella spp.	S. aureus	Mold	Yeast	B. cereus	C. perfringens	L. monocytogenes			APC	Enterobacteriaceae	E. coli	Salmonella spp.	S. aureus	Molds	Yeast	B. cereus	C. perfringens	L. monocytogenes
Sampling Visit 1												Sampling 1
Frozen avocado purée												Deli sliced turkey*
Frozen corn												Frozen avocado purée
Frozen veg mix: potato, carrot, and peas												Frozen veg mix: potato, carrot, and peas
Frozen veg mix: corn, carrot, and string beans												Frozen broccoli
Deli sliced turkey*												Bagged parsley
Salad: Celery (RTE)												Bagged chopped celery
Salad: Tomato (RTE)												Salad: Mix vegetables (RTE)
Salad: Lettuce (RTE)												Salad: Tuna and lettuce (RTE)*
Salad: Queso Fresco and mixed vegetables*												Salad: Tomato and onion
Sampling Visit 2												Salad: Boiled cauliflower and red peppers
Deli sliced turkey*												Salad: Cabbage and carrot mix
Frozen veg mix: potato, carrot, and peas												Dessert: Fruit salad
Bagged chopped lettuce mix												Dessert: Pinneaple cake
Bagged chopped lettuce												Dessert: Poundcake
Salad: Deli sliced turkey and mixed vegetables*												Dessert: Semolina pudding
Salad: Shrimp and mixed vegetables*												Sampling Visit 2
Salad: Cooked mussels and cabbage*												Frozen veg mix: corn, carrot, and string beans
Salad: Potato salad												Frozen broccoli
Dessert: Rice pudding												Bagged chopped cabbage
Sampling Visit 3												Bagged chopped lettuce
Bagged chopped celery												Salad: Cabbage and carrot
Smoked bacon*												Salad: Boiled eggs and lettuce*
Frozen broccoli												Salad: Boiled string bean
Rolled stuff pork loin (industrial)*												Salad: Tomato and cilantro
Frozen avocado purée												Salad: Beef and mixed vegetables*
Salad: Mixed vegetables												Dessert: Flan and raspberry syrup
Salad: Celery												Dessert: Semolina pudding
Dressing: Pebre salsa												Salad: Cucumber
Dessert: Rice pudding												Salad: Grated carrot
												Deli sliced turkey on a plate*
												Queso fresco on a plate*
												Sampling Visit 3
												Frozen broccoli
												Frozen veg mix: corn, carrot, and string beans
												Deli sliced turkey*
												Frozen vegetable mix: potato, carrot, and peas
												Frozen avocado purée
												Bagged chopped celery
												Bagged lettuce, cabbage, and spinach mix
												Raw grated carrots (prep kitchen)
												Salad: Boiled broccoli (RTE)
												Dessert: Mote (wheat grain boiled) (RTE)
												Dessert: Spanish custard (RTE)
												Salad: Raw grated carrot (RTE)
												Salad: Boiled beets (RTE)
												Dessert: Pound Cake (RTE)
												Salad: Salmon Caesar salad (RTE)*
