# Supplementary material for: Evaluation of the Persistence and Characterization of Listeria monocytogenes in Foodservice Operations
Source: Foods. 2022 Mar 20;11(6):886. doi: 10.3390/foods11060886 (PMC8955912; doi:10.3390/foods11060886)
Supplement: Supplementary file 1 [file foods-11-00886-s001.zip › Suppl tables and fig/Toro et al_Suppl Table 2-Rev_3-4-22.xlsx]

## Sheet: Table S2-Checklist
	Question	Pregunta	Answer	Observations
1	FACILITIES	Instalaciones
1.1	Is the area around the buildings free of weeds, grass and brush?	¿Esta el área alrededor de las construcciones libre de malezas, pasto y matorrales?
1.2	Has the installation, modification and operation of the facility been authorized by the corresponding Health Service? (art 6)	¿La instalación, modificación y funcionamiento del establecimiento cuenta con autorización del Servicio de Salud Correspondiente? (art 6)
1.3	Do the access roads and circulation areas have a hard surface, paved or treated in such a way as to control environmental dust?	¿Las Vías de acceso y zonas de circulación disponen de una superficie dura, pavimentada o tratada de tal manera que controlen el polvo ambiental.
1.4	Are the facilities designed in such a way as to ensure hygienic conditions and product flow from raw materials tofinal product?	¿Las instalaciones se encuentran proyectadas de tal manera que se aseguran las condiciones higiénicas y la fluidez del producto desde MP a PT? Art 24.
1.2	Roofing, lighting, windows, doors, doors and stairs	Techumbre, iluminación, ventanas, puertas y escaleras
1.2.1	Are the light fixtures protected so that no part of them can fall on the food?	¿Las instalaciones lumínicas están protegidas de manera que ninguna parte de ellas pueda caer sobre los alimentos. Art 34
1.2.2	Is the illumination appropriate to the handling at the work area (220 lux)?	¿La iluminación es apropiada a la manipulación en el punto de trabajo (220 lux)?. Art 34
1.2.3	Are the ceilings designed in such a way as to prevent the accumulation of dirt?	¿Los cielos están diseñados de manera que impidan la acumulación de suciedad'. Art 25c
1.2.4	The window frames are corrosion resistant and the sills have a 45° slope to prevent dust?	Los cercos de las ventanas son resistentes a la corrosión y los antepechos tienen una inclinación de 45° para evitar el polvo.Art25d
1.2.5	Do the windows that can be opened to the outside have screens to prevent the entry of vectors?	¿Las ventanas que pueden abrirse al exterior disponen de telas metálicas para evitar el ingreso de vectores?. Art 25d
1.2.7	Are the doors smooth-surfaced, non-absorbent and, where applicable, self-closing?	¿Las puertas son de superficie lisa, no absorbente y cuando corresponda tienen cierre automático?. Art 25e
1.2.8	Are the strip doors in good condition and clean?	¿Las lamas se encuentran en buen estado y limpias?.
1.2.9	If air curtains are available, are they in good condition and working order?	Si se dispone de cortinas de aire, estas se encuentran en buen estado y funcionando?
1.2.11	Are there overhead pipes, water condensation and paint peeling observed over the processing area?	¿Se observan tuberías aéreas, condensación de agua y descascarado de pinturas sobre la zona de procesamiento? Art 25g
1.3	Walls	Paredes
1.3.1	Do they have a minimum height of 1.8 m and are light in color?	Tienen altura mínima de 1,8 m y son de color claro. Art 25b
1.3.2	Are wall surfaces smooth, waterproof, non-absorbent, washable and non-toxic? Are they free of cracks, holes and roughness? Art 25b	¿Las superficies de las paredes son lisas, impermeables, no absorbentes, lavables y atóxicas. Carentes de grietas, agujeros y rugosidades?. Art 25b
1.3.3	Are the corners of walls, corners and joints with the floor waterproof and rounded?	¿Los ángulos de paredes, esquinas y uniones con el suelo son impermeables y de forma redondeada?
1.4	Floors and drains	Pisos y drenajes
1.4.1	Are the floors constructed of durable, waterproof materials, resistant to the pressure of the equipment they support? Art 25a	¿Los pisos están construidos con materiales duraderos, impermeables, resistentes a la presión de los equipos que soportan?. Art 25a
1.4.2	Are the floors resistant to grease, cleaning agents, including hot water and steam?	¿Los pisos son resistentes a las grasas, agentes de limpieza, incluidos el agua caliente y el vapor?
1.4.3	Are the floors free of cracks, crevices and other irregularities?	¿Los pisos están libres de grietas, fisuras y otras irregularidades?. Art 25a
1.4.4	Are the floors slip-resistant?	¿Los pisos son antideslizantes?. Art 25a
1.4.5	Do the floors have a slight slope (1:40-1:60) in the direction of the drains?	¿Los pisos tienen una ligera inclinación (1:40-1:60) en el sentido de los drenajes?. Art 25a
1.4.6	Do the washing liquids pass from less dirty to dirtier areas, avoiding water áccumulation?	¿Los líquidos de lavado pasan de zonas menos sucias a más sucias, evitándose las balsas de agua?
1.4.7	Is an effective sewage disposal system in place?. Are they kept clean and in good conditions?	¿Se dispone de un sistema eficaz de evacuación de aguas residuales. Se mantienen limpios y en buen estado?. Art 31
1.5	Ventilation and air conditioning	Ventilación y aire acondicionado
1.5.1	Is there adequate ventilation (to avoid dust, heat and condensation)?	¿Existe ventilación adecuada (que evite polvo, calor y condensación)? Art 35
1.5.2	Are the ventilation equipment, exhaust fans and associated structures corrosion-resistant and equipped with easy-to-clean screens?	¿El equipo de ventilación, los extractores y estructuras anexas son resistentes a la corrosión y están dotados de tamices fáciles de limpiar?
1.5.3	Are air conditioning systems in operation?	¿Se cuenta con sistemas de climatización funcionando?
1.5.4	Does the airflow move from a dirty area to a clean area?	La corriente de aire se desplaza de una zona sucia a una limpia?
1.6	Changing rooms and restrooms	Vestuarios y servicios higienicos
1.6.1	Are locker rooms and toilets properly located and numbered in accordance with the Regulations on Basic Sanitary and Environmental Conditions in the Workplace?	¿Se dispone de vestuarios y servicios correctamente situados y en numero conforme con el Reglamento sobre Condiciones Sanitarias y Ambientales Básicas en los lugares de trabajo?. Art 32
1.6.2	Are the toilets well lit and ventilated and do they not communicate with the food handling area?	¿Los servicios higiénicos están bien iluminados y ventilados y no tienen comunicación con la zona de manipulación?. Art 32
1.6.3	Are there sinks with hot and cold water, soap and paper towels?	¿Existen lavamanos con agua fría y caliente, jabón y sistema de secado desechable? Art 32
1.6.4	Are there signs indicating the obligation to wash hands after using the restrooms?	¿Existen rótulos que indiquen la obligación de lavarse las manos después de usar los servicios higiénicos?Art 32
1.6.5	Do employees have lockers?	¿Los empleados cuentan con casilleros?
2	RAW MATERIALS AND STORAGE	MATERIAS PRIMAS Y ALMACENAMIENTO
2.1	Raw Materials reception	Recepción de Materias Primas
2.1.1	Does the plant have the necessary equipment for reception (scales, tables, others) - adequate truck stowage?	¿La planta cuenta con los equipos necesarios para la recepción (báscula, mesas, otros)- estiba del camión adecuada?
2.1.2	Is there control of the condition of packaging and labeling (manufacturing and experation dates)?	¿Existe control del estado de envases y rotulación (fechas elaboración, vencimiento y RS)?
2.1.3	Is there temperature control (truck and products)?	¿Existe control de temperaturas (camión y productos)?
2.1.4	Is there a hygiene control and truck seal?	¿Existe control de higiene y sello del camión?
2.1.5	Is there an area and record of rejected (expired, damaged) products?	¿Existe un área y registro de productos rechazados (vencidos, golpeados)?
2.1.6	Are the acceptance and rejection criteria defined?	¿Los criterios de aceptaciòn y rechazo se encuentran definidos?
2.1.7	Are the products moved quickly to the warehouse or cold storage area?	¿Los Productos son trasladados rápidamente al sector de bodega o cámara?
2.2	Raw Materials Storage	Almacenamiento de Materias Primas
2.2.1	No food is observed stored on the floor?	¿No se observan alimentos almacenados en el suelo?
2.2.2	Are shelves or trays 20 cm apart from the floor and 5 cm apart from the walls?	¿Los estantes o bandejas tienen una separación con el suelo de 20 cm y con las paredes de 5 cm?.
2.2.3	Are the original, labeled containers kept?	¿Se mantienen los envases originales y rotulados?
2.2.4	Is there a FIFO (first in-first out) or FEFO (first expired-first out) rotation system established?	¿Se establece un sistema de rotación de MP tipo FIFO (primero que entra-primero que sale) o FEFO (primero que expira-primero que sale)?.
2.2.5	Are warehouse and refrigeration chambers well-lit?	Bodegas y cámaras bien iluminadas
2.2.6	Are warehouse and refrigeration chambers organized?	Bodegas y cámaras ordenadas y limpias
2.2.7	Are warehouses and refrigeration chambers used exclusively for foodstuffs?	Bodegas y cámaras de uso exclusivo para alimentos
2.2.8	Are doors are kept closed and their opening is planned?	Se mantienen las puertas cerradas y su apertura es planificada
2.3	Refrigerated and frozen storage (Raw materials)	Almacenamiento refrigerado y congelado de MP
2.3.1	Do refrigeration equipment is equipped with temperature indicators?	Los equipos de frio cuentan con indicadores de temperatura
2.3.2	Is temperature recording performed in freezing and refrigeration chambers?	¿Se realiza registro de temperatura en cámaras de congelación y refrigeración?
2.3.3	Is there adequate loading of the equipment to allow for optimum performance?	¿Existe una adecuada carga de los equipos para permitir su optimo funcionamiento?
2.3.4	Refrigeration of fruits and vegetables contemplates temperatures between 10 and 14°C.	La refrigeración de frutas y hortalizas contempla temperatura de entre 10 y14°C
2.3.5	Dairy refrigeration contemplates T from 0-4°C.	La refrigeración de lácteos contempla T de 0-4°C
2.3.6	Are there separate refrigeration zones: upper cooked - lower raw?	¿Se cuenta con refrigeración separada por zonas: superior cocidos - inferior crudos?
2.3.7	Freezing contemplates T between -18 and -24°C.	La congelación contempla T entre -18 y -24°C
2.3.8	There is a refrigeration chamber (0-5°C) exclusively for thawing?	Se cuenta con una cámara de descongelación (0-5°C) exclusiva
2.4	Storage of dry products	Almacenamiento de productos secos
2.4.1	They are maintained at a maximum T of 20°C and 60% RH.	Se mantienen a una T máxima de 20°C y 60%HR
2.4.2	Food containers are closed	Lo alimentos se encuentran cerrados
2.4.3	Are the products in their primary packaging?	¿Los productos cuentan con su envase primario?
2.5	Storage of disposable and cleaning products	Almacenamiento de productos desechables y de limpieza
2.5.1	Is there a specific area for the storage of these type of products?	¿Existe un área específica para su almacenamiento?
2.5.2	Is there stock control and exclusive storage of chemical products?	¿Existe control de stock y bodega exclusiva de productos químicos?
2.5.3	Are they labeled?	¿Se encuentran rotulados?
2.5.4	Are product safety data sheets available?	¿Se dispone de hojas de seguridad de los productos?
2.5.5	Is the use of chemicals restricted to authorized personnel?	¿El uso de productos químicos está restringido a personal autorizado?
2.5.6	Are empties disposed of and not recycled?	¿Los envases vacíos son eliminados y no son reciclados?
2.6	Prepared cooked foods	Alimentos preparados cocinados
2.6.1	Are they cooled in cooling cells or blast chillers to 3°C?	¿Se enfrían en células de enfriamiento o abatidores hasta llegar a 3°C?
3	PROCESS	PROCESO
3.1	Características generales	Características generales
3.1.1	Does the ambient temperature not exceed 21°C?	¿La temperatura ambiental no sobrepasa los 21°C?
3.1.2	Is there a production manual available for workers?	¿Existe un manual de producción disponible para los trabajadores?
3.1.3	Are there clearly defined area divisions?	¿Existen divisiones de área claramente definidas?
3.1.4	Are activities performed in proper sequence and with minimal crossover and backtracking?	¿Las actividades se realizan siguiendo una secuencia apropiada y con un mínimo cruzamiento y retroceso?
3.1.5	Are cleaning materials available by sector to avoid cross-contamination?	¿Se cuenta con materiales de aseo por sector, que eviten la contaminación cruzada?
3.1.6	Is the measuring equipment (thermometers, etc.) washed and disinfected between each T° measurement?	¿Los equipos de medición (termómetros, etc) son lavados y desinfectados entre cada medida de T°?
3.1.7	Is there a sector for storing returned or defective products and is there a marking system (X)?	¿Existe un sector para almacenar productos devueltos o defectuosos y cuentan con un sistema de marcaje (X)? Art 36
3.1.8	Should food contact equipment, containers and utensils be product resistant, non-toxic, cleanable and sanitizable?	¿Los equipos, recipientes y utensilios que estén en contacto con alimentos deben ser resistentes al producto, atóxicos, limpiables y sanitizables?. Art 123
3.1.9	Is the equipment adequately sized for the volume of food being processed?	¿Los equipos tienen el tamaño adecuado para el volumen de alimentos que están procesando?
3.1.10	Are wooden surfaces and utensils not used for processing?	¿No se emplean superficies y utensilios de madera para procesar?
3.1.11	Is there a hand-washing sink equipped with sanitizing soap, disposable towel and nail brush?	¿Se cuenta con un lavamanos equipado con jabón sanitizante, toalla desechable y escobilla de uñas?
3.1.12	Are the kitchen and equipment clean and organized?	¿La cocina y equipos se encuentran limpios y ordenados?
3.1.13	Are the countertops and shelves in good condition?	¿Los mesones y repisas se encuentran en buen estado?
3.2	Vegetable preparation area	Preelaborados de verduras
3.2.1	The sanitizer dispenser is in good condition.	El dispensador de sanitizante se encuentra en buen estado
3.2.2	Fruits and vegetables are subjected to cleaning and sanitation SOPs.	Las frutas y hortalizas son sometidos a POE de limpieza y sanitizacion
3.2.3	Eggs are washed and sanitized before use.	Los huevos son lavados y sanitizados antes de su uso
3.2.4	Utensils and equipment are adequate, clean and organized (e.g. potato peeler or industrial processor).	Los utensilios y equipos son adecuados y se encuentran limpios y ordenados (ej. peleadora de papas o procesadora industrial)
3.2.5	Receptacles and trolleys are clean	Los receptáculos y carros se encuentran limpios
3.2.6	The refrigerators or refrigerated chambers maintain a temperature of 5°C.	Los refrigeradores o cámaras mantienen una temperatura de 5°C
3.2.7	The food is labeled	Los alimentos se encuentran rotulados
3.2.8	The cleaning program for counters and utensils is followed.	Se respeta programa de limpieza de mesones y utensilios
3.2.9	garbage cans are kept clean, labeled and with lids	Se mantienen basureros limpios, rotulados y con tapa
3.2.10	The kitchen and equipment are clean and organized.	La cocina y equipos se encuentran limpios y ordenados
3.3	Hot Kitchen area	Cocina Caliente
3.3.1	Is there a sink equipped with sanitizing soap, disposable towel and nail brush?	¿Se cuenta con un lavamanos equipado con jabón sanitizante, toalla desechable y escobilla de uñas?
3.3.2	Are the kitchen and equipment clean and organized?	¿La cocina y equipos se encuentran limpios y ordenados?
3.3.3	Are the counters and shelves in good condition?	¿Los mesones y repisas se encuentran en buen estado?
3.3.4	Are utensils and equipment adequate, clean and organized? (e.g. deli slicer)?	¿Los utensilios y equipos son adecuados y se encuentran limpios y ordenados? (ej. cortadora de fiambres)
3.3.5	Are receptacles and carts clean?	¿Los receptáculos y carros se encuentran limpios?
3.3.6	Is the traditional or convection oven working properly?	¿El horno tradicional o convector se encuentra funcionando adecuadamente?
3.3.7	Are the tilting frying pans working properly?	¿Los sartenes basculantes se encuentran funcionando adecuadamente?
3.3.8	Are the cooking kettles working properly?	¿Las marmitas se encuentran funcionando adecuadamente?
3.3.9	Are the griddles working properly?	¿Las planchas se encuentran funcionando adecuadamente?
3.3.10	Are the deep fryers working properly?	¿Las freidoras se encuentran funcionando adecuadamente?
3.3.11	Are the air extractors working properly?	¿Los extractores se encuentran funcionando adecuadamente?
3.3.12	Are the blast chillers working properly?	¿Los abatidores se encuentran funcionando adecuadamente?
3.3.13	Is there no danger of cross-contamination?	¿No se observa peligro de contaminación cruzada?
3.3.14	Are garbage cans kept clean, labeled and with lids?	¿Se mantienen basureros limpios, rotulados y con tapa?
3.4	Cold Kitchen Area	Cocina fria
3.4.1	There is a sink equipped with soap, sanitizer, disposable towel and nail brush.	Se cuenta con un lavamanos equipado con jabón, sanitizante, toalla desechable y escobilla de uñas
3.4.2	The kitchen and equipment are clean and organized.	La cocina y equipos se encuentran limpios y ordenados
3.4.3	Countertops and shelves are in good condition.	Los mesones y repisas se encuentran en buen estado
3.4.4	Utensils and equipment are adequate, clean and organized (e.g., slicer).	Los utensilios y equipos son adecuados y se encuentran limpios y ordenados (ej. cortadora de fiambres)
3.4.5	Receptacles and carts are clean.	Los receptáculos y carros se encuentran limpios
3.4.6	Refrigerators or chambers maintain a temperature of 5°C.	Los refrigeradores o cámaras mantienen una temperatura de 5°C
3.4.7	Raw products are stored below cooked products.	El almacenamiento de los productos crudos se realiza por debajo de los cocidos
3.4.8	Food is labeled	Los alimentos se encuentran rotulados
3.4.9	The cleaning schedule for counters and utensils is followed.	Se respeta el programa de limpieza de mesones y utensilios
3.4.10	Garbage cans are kept clean, labeled and with lids.	Se mantienen basureros limpios, rotulados y con tapa
3.5	Bakery Area	Repostería
3.5.1	There is a sink equipped with sanitizing soap, disposable towel and nail brush.	Se encuentra con un lavamanos equipado con jabón sanitizante, toalla desechable y escobilla de uñas
3.5.2	The kitchen and equipment are clean and organized.	La cocina y equipos se encuentran limpios y ordenados
3.5.3	Countertops and shelves are in good condition.	Los mesones y repisas se encuentran en buen estado
3.5.4	Utensils and equipment are adequate, clean and organized.	Los utensilios y equipos son adecuados y se encuentran limpios y ordenados
3.5.5	Receptacles and carts are clean and organized	Los receptáculos y carros se encuentran limpios
3.5.6	Refrigerators or chambers maintain a temperature of 5°C (41°F).	Los refrigeradores o cámaras mantienen una temperatura de 5°C
3.5.7	Raw products are stored below cooked products.	El almacenamiento de productos crudos se realiza por debajo de los cocidos
3.5.8	Food is labeled	Los alimentos se encuentran rotulados
3.5.9	The cleaning schedule for counters and utensils is followed.	Se respeta programa de limpieza de mesones y utensilios
3.5.10	Garbage cans are kept clean, labeled and with lids.	Se mantienen basureros limpios, rotulados y con tapa
3.6	Meats Preparation Area	Preelaborado de carnes
3.6.1	Hand-washing sink equipped with sanitizing soap, disposable towel and nail brush.	Se cuenta con lavamanos equipado con jabón sanitizante, toalla desechable y escobilla de uñas
3.6.2	The kitchen and equipment are clean and organized.	La cocina y equipos se encuentran limpios y ordenados
3.6.3	Countertops and shelves are in good condition.	Los mesones y repisas se encuentran en buen estado
3.6.4	Sinks are in good condition and for exclusive use os this area	Se cuenta con lavaplatos en buen estado y de uso exclusivo
3.6.5	The sanitizer dispenser is in good condition.	El dispensador de sanitizante se encuentra en buen estado
3.6.6	Utensils and equipment are adequate, clean and organized.	Los utensilios y equipos son adecuados y se encuentran limpios y ordenados
3.6.7	Receptacles and carts are clean.	Los receptáculos y carros se encuentran limpios
3.6.8	Refrigerators or refrigeration chambers maintain a temperature of 5°C.	Los refrigeradores o cámaras mantienen una temperatura de 5°C
3.6.9	Raw products are stored below cooked products.	El almacenamiento de productos crudos se realiza por debajo de los cocidos
3.6.10	Food is labeled	Los alimentos se encuentran rotulados
3.6.11	The cleaning schedule for counters and utensils is followed.	Se respeta el programa de limpieza de mesones y utensilios
3.6.12	Garbage can are kept clean, labeled and with lids.	Se mantienen basureros limpios, rotulados y con tapa
3.6.13	Meat products are thawed in refrigerated units 48 to 72 hours in advance.	Los productos cárnicos son descongelados en unidades refrigeradas con 48 a 72 horas de antelación
3.7	Food Regeneration area (advance preparation and distribution)	Regeneración de alimentos preparados cocinados (adelanto o distribución)
3.7.1	Is the food correctly labeled?	¿Los alimentos se encuentran correctamente rotulados?
3.7.2	A 70°C combi steamer is available.	Se cuenta con un horno mixto a 70°C
3.7.3	Once rethermalized, is the food consumed within 2 hours?	¿Una vez retermalizado, se consume el alimento en un máximo de 2 horas?
3.7.4	Is the food kept refrigerated at 5°C until consumption?	¿Los alimentos se mantienen refrigerados a 5°C hasta su consumo?
3.7.5	Is the temperature recorded 15 minutes before serving and continuously while serving (5-65°C)?	¿Se registra la temperatura 15 minutos antes del servicio y en forma permanente mientras se sirve (5-65°C)?
3.8	Pot and utensil washing room	Sala de lavado de ollas y utensilios
3.8.1	Are the room and equipment clean and organized?	¿La sala y equipos se encuentran limpias y ordenadas?
3.8.2	Are the shelves in good condition and clean?	¿Las repisas se encuentran en buen estado y limpias?
3.8.3	Are the sinks and faucets in good condition?	¿Los lavafondos y grifería se encuentran en buen estado?
3.8.4	Is water above 65°C used for washing?	¿Para el lavado se utiliza agua sobre 65°C
3.8.5	Are exhaust fans in good condition and working order?	¿Los extractores de aire se encuentran en buen estado y funcionando?
3.8.6	Are garbage cans kept clean, labeled and with lids?	¿Se mantienen basureros limpios, rotulados y con tapa?
3.8.7	Are chemical product data sheets available?	¿Se cuenta con fichas técnicas de los productos químicos?
3.8.8	Is there a storage area for clean utensils?	¿Se cuenta con un sector de almacenamiento de utensilios limpios?
3.9	Decontamination and dishwashing room	Sala de desconche y lavado de vajilla
3.9.1	The room and equipment are clean and organized.	La sala y equipos se encuentran limpias y ordenadas
3.9.2	Dishwasher is working and in good condition.	Se cuenta con un equipo lavavajillas funcionando y en buen estado
3.9.3	Water above 65°C is used for washing	Para el lavado se utiliza agua sobre 65°C
3.9.4	Shelves are in good condition and clean.	Las repisas se encuentran en buen estado y limpias
3.9.5	Sinks and faucets are in good condition.	Los lavafondos y grifería se encuentran en buen estado
3.9.6	Exhaust fans are in good condition and in good working order	Los extractores de aire se encuentran en buen estado y funcionando
3.9.7	Garbage can are kept clean, labeled and with lids.	Se mantienen basureros limpios, rotulados y con tapa
3.9.8	There are technical data sheets for chemical products.	Se cuenta con fichas técnicas de los productos químicos
3.9.9	There is a storage area for clean crockery and cutlery.	Se cuenta con un sector de almacenamiento de loza y cubiertos limpios
3.10	Serving line	Línea de servicio
3.10.1	Is the menu displayed on the counter and does it provide nutritional information?	¿El menú se encuentra dispuesto en el mostrador y entrega información nutricional?
3.10.2	Are silverware and trays clean, dry and properly set out?	¿Los cubiertos y bandejas se encuentran limpios, secos y dispuestos correctamente?
3.10.3	Are dishes clean, dry and properly set out on the self-service line?	¿La loza se encuentra limpia, seca y dispuesta correctamente en la línea de autoservicio?
3.10.4	Are the serving line and islands clean and orderly?	¿La línea de servicio e islas se encuentran limpias y ordenadas?
3.10.5	Is each food item on the line properly portioned?	¿Cada alimento de la línea cuenta con sus implementos para porcionar?
3.10.6	Are hot foods kept above 65°C?	¿Los alimentos calientes se mantienen sobre 65°C?
3.10.7	Are cold foods kept below 5°C?	¿Los alimentos fríos se mantienen bajo 5°C?
3.10.8	Salad bar and sauce bowla are in working order (0-5°C)?	¿Salad bar y salseros se encuentran funcionando (0-5°C)?
3.10.9	Is bread in the correct containers, identified and are tongs available?	¿El pan se encuentra en recipientes correctos, identificados y con tenazas?
3.10.10	If beverage and juice dispensers are in place, are they working properly?	¿Si se cuenta con dispensadores de bebidas y jugos, estos se encuentran funcionando adecuadamente?
3.10.11	Is the hot/cold water dispenser working?	¿El surtidor de agua caliente / fria se encuentra funcionando?
3.10.12	Are the cafeteria elements properly arranged, clean and dry?	¿Los elementos de cafetería se encuentran correctamente dispuestos, limpios y secos?
3.10.13	Are the service personnel in uniform and properly presented?	¿El personal de atención se encuentra con uniforme y correcta presentación?
3.10.14	Is the staffing of the line sufficient for the flow of customers?	¿La dotación de personal en la línea es suficiente para el flujo de clientes?
3.10.15	Is there permanent supervision in the cafeteria?	¿Existe supervisión permanente en el casino?
3.10.16	Is there proper customer service in the service line?	¿Se observa una correcta atención al cliente en la línea de servicio?
3.10.17	Are garbage cans kept clean, labeled and with lids?	¿Se mantienen basureros limpios, rotulados y con tapa?
3.10.18	Is there organoleptic control of food?	¿Se realiza control organoléptico de los alimentos?
3.10.19	Is a sample and counter-sample of all food kept?	¿Se mantiene una muestra y contra muestra de todos los alimentos?
3.11	Dining room	Comedor
3.11.1	Are tables and chairs clean and organized at the beginning and during service?	¿Mesas y sillas se encuentran limpias y ordenadas al inicio y durante el servicio?
3.11.2	Are the salad and sugar bowls and napkin holders arranged and clean during service?	¿Saleros, azucareros y servilleteros están dispuestos y limpios durante el servicio?
3.11.3	Are the service personnel properly uniformed and presented?	¿El personal de reposición se encuentra correctamente uniformado y presentado?
3.11.4	Are the transport carts in good condition and clean?	¿Los carros transportadores se encuentran en buen estado y limpios?
3.11.5	Are the floors, windows and doors clean?	¿Los pisos, ventanas y puertas se observan limpias?
3.11.6	Is the tray area sufficiently stocked and organized?	¿La zona de bandejas cuenta con suficientes carros y se encuentra ordenada?
3.11.7	Are alcohol-gel dispensers full?	¿Se cuenta con dispensadores de alcohol-gel cargados?
3.11.8	If there is wind barrier equipment at the entrances, is it working?	¿Si se cuenta con equipos de barrera de viento en los ingresos, están funcionando?
3.11.9	Escape doors are keprt closed?	¿Las puertas de escape permanecen cerradas?
4	Personnel	Personal
4.1	General characteristics	Características generales
4.1.1	Food handlers do not come into contact with money. Art 54	¿Los manipuladores no entran en contacto con dinero? Art 54
4.1.2	Do personnel wash and brush their hands before starting work and as often as necessary?	¿El personal se lava y cepilla las manos antes de iniciar un trabajo y todas las veces que sea necesario?
4.1.3	Handlers are not observed consuming food, smoking or chewing gum. No activities are observed that may contaminate their clothes	¿No se observa manipuladores consumiendo alimentos, fumando o mascando chicle? no se observa actividades que puedan contaminar sus ropas?
4.1.4	Do handlers wear clothing appropriate to the operation and that protects the food, surface and materials from contamination?	¿Los manipuladores usan vestimenta apropiada a la operación y que proteja al alimento, superficie y materiales contra la contaminación?
4.1.5	Are safety implements used only in the processing area?	¿Los implementos de seguridad se utilizan solo en el área de proceso?
4.1.6	Do handlers maintain adequate personal hygiene, use adequate protection (cap and apron) and do not use adornments (jewelry, nail polish)? Art 56	¿Los manipuladores mantienen adecuada higiene personal, utilizan protección adecuada (cofia y delantal) y no utilizan adornos (joyas, barniz de uñas)?. Art 56
4.1.7	Do the personnel wear safety shoes?	¿El personal cuenta con zapatos de seguridad?
4.1.8	Are gloves made of impermeable material, kept in clean condition and disposed of when appropriate?	¿Los guantes son de material impermeable, son mantenidos en condiciones limpias y son eliminados cuando corresponde?
4.1.9	Are clothes and belongings stored in appropriate places and not in handling areas?	¿La ropa y pertenencias son almacenadas en lugares adecuados y no en sectores de manipulación?
4.1.10	Handlers do not carry pencils or other items in pockets above or at process level?	¿Los manipuladores no llevan lápices u otros elementos en bolsillos que se encuentren sobre o a nivel de proceso
4.1.11	Maintenance personnel do not keep tools or parts in places where food is being handled?	¿El personal de mantenimiento no mantiene herramientas o piezas en lugares donde se estén manipulando alimentos?.
4.2	Health status monitoring	Supervisión del estado de salud
4.2.1	Are employees able to give notice when their health is not compatible with their work? Art 53	¿Los empleados están capacitados para avisar cuando su salud no es compatible con su labor?. Art 53
4.2.2	Are all hired employees pre-screened for diseases?	¿Todos los empleados contratados cuentan con un examen previo?
4.2.3	Are no employees observed with cuts or wounds in handling areas?	¿No se observan empleados que presenten cortes o heridas en zonas de manipulación?
4.3	Training	Capacitación
4.3.1	Do food handlers receive adequate and continuous instruction in hygienic food handling and personal hygiene? Art 52	¿Los manipuladores de alimentos reciben instrucción adecuada y continua en materia de manipulación higiénica de alimentos e higiene personal? Art 52
4.3.2	Is there an annual training calendar (training program)?	¿Existe un calendario de capacitación anual (Programa)?
4.3.3	Is on-site training (5-10 min) conducted?	¿Se realiza capacitación en terreno (5-10 min)?
4.4	Visitors	Visitas
4.4.1	Is every person entering the preparation and service area properly dressed, with apron, safety shoes and cap? Art 59	¿Toda persona que ingresa al área de preparación y servicio se encuentra correctamente vestida, con delantal, zapatos de seguridad y gorro?. Art 59
5	CLEANING AND SANITATION	Limpieza y saneamiento
5.1	Are in good condition, clean and organized the following:	Se encuentran en buen estado, limpios y ordenados Art 38
5.1.1	The establishment/facilities	El establecimiento
5.1.2	The equipment	Los equipos
5.1.3	Utensils	Los utensilios
5.1.4	Other structures, including drains	Otras estructuras, incluyendo los desagües
5.2	Clenaing Program	Programa de limpieza
5.2.1	Is there a written program that identifies: Who, What, When and How does the cleaning? Art 41	¿Se cuenta con un programa escrito que identifique: Quien, Que, Cuando y Como? Art 41
5.2.2	Does the program include the cleaning method (cleaning agent and disinfectants, quantities, solutions, methods, time and temperature)?	¿El programa incluye el método de limpieza (agente de limpieza y desinfectantes, cantidades, soluciones, métodos, tiempo y temperatura)?
5.2.3	Are floors and drains, walls and auxiliary structures cleaned with adequate frequency (at least at the end of the day)? Art 44	¿Se limpian los pisos y desagües, paredes y estructuras auxiliares con la periodicidad adecuada (al menos al termino de la jornada)? Art 44
5.2.4	Are specific cleaning utensils maintained for each area?	¿Se mantienen utensilios de limpieza específicos para cada area?
5.2.5	Are chemical products (in their packaging or prepared) not kept at the food processing counters? Art 51	¿No se mantienen productos químicos (en su envase o preparados) en los mesones de procesamiento de alimentos?. Art 51
5.3	Pest and biological vector control system	Sistema de control de plagas y vectores biológicos
5.3.1	Are the facilities and surrounding areas inspected to ensure that there is no contamination? Art 47	¿Se inspecciona la planta y zonas circundantes para cerciorarse que no existe contaminación?. Art 47
5.3.2	Is a pest control program in place that includes disinsection, disinfection and rat extermination? The program must include: Schedule, products, procedures and application reports.	¿Se dispone de un programa de control de plagas que incluya desinsectación, desinfección y desratización?. El programa incluye: Calendario, productos, procedimientos e informes de aplicación.
5.3.3	By visual inspection: It the facility free of vectors (ants, rodents, flies, flies, flies or domestic animals)?	A través de una inspección visual: Se observa libre de vectores (hormigas, roedores, moscas, baratas o animales domésticos).
5.3.4	Are the products used in vector control authorized by current legislation?	¿Los productos utilizados en el control de vectores, se encuentran autorizados por la legislación actual?
5.3.5	Is there an eradication program in case of infestation? Treatment with chemicals should only be carried out by companies authorized by the health authority? Art 48	¿Existe un programa de erradicación en caso de infestación? El tratamiento con químicos solo debe ser efectuado por empresas autorizadas por la autoridad sanitaria?. Art 48
7	WASTE DISPOSAL	ELIMINACIÓN DE DESECHOS
7.1	Is there an adequate waste storage area?	¿Existe un área adecuada para su almacenaje?
7.2	Is waste sorted?	¿Se clasifican los residuos?
7.3	Is there a waste container cleaning program?	¿Se cuenta con un programa de limpieza de contenedores?
7.4	Is there a garbage removal program?	¿Se cuenta con un programa de retiro de basuras?
7.5	Is waste removed from handling and work areas at least once a day? Art 39	¿Los desechos de las zonas de manipulación y de trabajo son retirados al menos 1 vez al día?. Art 39
7.6	Do personnel performing this work come into contact with food?	¿El personal que realiza esta labor entra en contacto con los alimentos?
7.7	Are pests prevented from accessing the waste? Art 40	¿Se impide el acceso de plagas a los desechos?. Art 40
7.8	Is the waste storage area clean? Art.40	¿Está limpia la zona de almacenamiento de desechos?. Art.40
7.9	Is the cardboard storage area clean and organized?	¿El depósito de cartones se encuentra limpio y ordenado?
7.10	Is there an adequately sized garbage compactor?	¿Se cuenta con un compactador de basuras de tamaño adecuado?
7.11	Do the compactors have a clean, organized and organized bin?	¿Los compactadores cuentan con loza, sin percolados y ordenado?
8	RECORDS AND DOCUMENTATION	REGISTROS Y DOCUMENTOS
8.1	General charactersitics	Características generales
8.1.1	Is a copy of the updated RSA available?	¿Se cuenta con una copia del RSA actualizado?
8.1.2	Is a copy of the GMP manual available to staff?	¿Se cuenta con copia del manual de BPM disponible para el personal?
8.2	Infrastructure and equipment records	Infraestructura y equipos
8.2.1	Is there a copy of the maintenance program for facilities and equipment?	¿Se cuenta con un programa de mantención de instalaciones y equipos?
8.2.2	Is there a maintenance record of facilities and equipment? (Activity - frequency - responsible)	¿Se cuenta con un registro de mantención de instalaciones y equipos? (Actividad - frecuencia - responsable)
8.3	Raw materials and storage records	Materias primas y almacenamiento
8.3.1	A supplier registry is in place	Se cuenta con un registro de proveedores
8.3.2	A written Supplier Approval Program is in place.	Se cuenta con un Programa escrito de aprobación de proveedores
8.3.3	Procedures address:_x000D_ - Evaluation, selection and maintenance of approved suppliers_x000D_ - Performance standards and criteria for initial and recurring evaluation of suppliers	Los procedimientos abordan: • Evaluación, selección y mantenimiento de proveedores aprobados • Normas de desempeño y criterios para la evaluación inicial y recurrente de los proveedores
8.3.4	Supplier performance monitoring may include:_x000D_ - Microbiological testing_x000D_ - Third party audits_x000D_ - Supplier inspections	El monitoreo del desempeño del proveedor podrá incluir: • Análisis microbiológicos • Auditorías por terceros • Inspecciones del proveedor
8.3.5	Is a reception record in place?	¿Se cuenta con un registro de recepción?
8.3.6	Are there SOP's for food and other materials storage?	¿POE de almacenamiento de alimentos e insumos?
8.3.7	Are FIFO processes documented?	Proceso FIFO
8.4	Temperature control checks/records	Verificaciones de control de temperatura
8.4.1	Cold Storage chamber	Camara Fría
8.4.2	Freezing chamber	Cámara de congelados
8.4.3	Refrigerators and display cases	Refrigeradores y vitrinas
8.4.4	Dry storage	Bodega seca
8.4.5	Are written specifications on raw materials and compliance with RSA available?	Se cuenta con especificaciones escritas sobre las MP y cumplimiento del RSA
8.5	Process records	Proceso
8.5.1	Food quality plan (technical specifications manual)	Plan de calidad de los alimentos (manual de especificaciones técnicas)
8.5.2	Storage procedure during service	Procedimiento de almacenamiento durante el servicio
8.5.3	Temperature taking procedure during service	Procedimiento de toma de temperatura durante el servicio
8.5.4	Portion or weight control measures	Medidas de control de porciones o gramajes
8.5.5	In-process records	Registros durante el proceso
8.5.6	Microbiological water quality (analysis/certificates)	Calidad microbiologica agua (análisis/certificados)
8.5.7	Organoleptic control records	Registros de control organoléptico
8.6	Hygiene records	Higiene
8.6.1	Sanitation and cleaning plan (planning, execution, monitoring and record keeping)	Plan de sanitización y limpieza (planificación, ejecución,monitoreo y registro)
8.6.2	Hygiene and contamination protection records	Registros de higiene y protección contra la contaminación
8.6.3	Certificates of microbiological analysis of suppliers	Certificados de análisis microbiològicos de proveedores
8.6.4	Microbiological plan (reference sample, schedule, laboratory, records and corrective actions)	Plan microbiológico (muestra de referencia, calendario, laboratorio, registros y acc correctivas)
8.7	Quality Control Records	Control de Calidad
8.7.1	Pest Control	Control de plagas
8.7.2	Personnel training	Capacitación del personal
8.7.4	Record keeping and documentation	Mantención de registros y documentación
8.7.5	Updating procedures and plans	Actualización de procedimientos y planes
8.7.6	Schedule of audits and inspections	Calendario de auditorías e inspecciones
8.7.7	Are past audit reports and sample checklists on file?	¿Se encuentran archivados los informes de auditorías pasadas y modelos de checklist?
8.7.9	Corrective action procedures and protocols	Procedimiento y protocolos de medidas correctivas
8.7.10	Accident prevention procedures	Procedimiento de prevención de accidentes
8.7.11	Accident records	Registro de accidentes
8.7.12	Waste disposal SOP	POE de disposición de basuras
8.7.13	Customer Satisfaction Surveys every 3 months and corrective actions	Encuestas de Satisfacción del cliente cada 3 meses y acc correctvas
8.8	Personnel Records	Personal
8.8.1	Staff shifts	Turnos del personal
8.8.2	Training	Capacitación
8.8.3	Daily lectures/training	Charlas diarias
8.8.4	Signed attendance register	Registro de asistencia firmado
8.9	Audits records	Auditorias
8.9.1	There are records of Internal Audits, frequency of audits	Existen registros de Auditorías Internas, frecuencia de auditorias
8.10	Equipment maintenance	Mantención de equipos
8.10.1	There is a written equipment preventive maintenance program that includes: list of equipment, procedures and frequencies.	Existe un programa de mantención preventiva de equipos que incluya: lista de equipos, procedimientos y frecuencias
8.10.2	There are records of such maintenance	Existen registros de dichas mantenciones
8.10.3	There is a written calibration protocol and frequency of calibrations for control and/or surveillance equipment devices.	Se dispone de un protocolo escrito de calibración y la frecuencia de las calibraciones para los dispositivos del equipo de control y/o vigilancia
8.10.4	Equipment maintenance and calibration tasks must be performed by trained personnel. Art 124	Las tareas de mantención y calibración del equipo deben ser ejecutadas por personal entrenado. Art 124
8.10.5	There are production and control records for each batch (90 days after the period in which the manufacturer guarantees the product). Art 66	Existen registros de producción y control de cada lote (90 días posteriores al periodo en que el fabricante garantiza el producto). Art 66
